# Supplementary material for: Perioperative factors that are significantly correlated with final visual acuity in eyes after successful rhegmatogenous retinal detachment surgery
Source: PLoS One. 2017 Sep 13;12(9):e0184783. doi: 10.1371/journal.pone.0184783 (PMC5597235; doi:10.1371/journal.pone.0184783)
Supplement: S1 File — (XLSX) [file pone.0184783.s001.xlsx]

## Sheet: Sheet1
						Visuasl Acuity									EZ-RPE thickness (µm)								ONL thickness (µm)		ELM integrity								EZ integrity								CIZ integrity
Case	Age	M/F	bulge	Axial length		Before surgery	2Week	1Month	2Month	3Month	6Month	9Month	12Month		2Week	1Month	2Month	3Month	6Month	9Month	12Month		12Month		2Week	1Month	2Month	3Month	6Month	9Month	12Month		2Week	1Month	2Month	3Month	6Month	9Month	12Month		2Week	1Month	2Month	3Month	6Month	9Month	12Month
1	64	F	-	25.83		0.39794	0.69897	0.60206	0.522879	0.39794	0.39794	0.39794	0.39794		1	1		26		28	28		154		4			4			4		2			3			4		1			1			2
2	74	M	+	24.32		0.69897	0.30103	0.221849	0.09691	0.09691	0.09691	0.09691	0.0457575		21	26	25	31	32		38		151		3	4	4	4	4	4	4		3	3	3	4	4	4	4		1	1	1	1	2	2	2
3	41	M	-	22.6		0.69897	0.60206	0.60206	0.60206	0.39794	0.221849	0.09691	0.09691		0	15	17	17	33	35	35		135		4	3	4	4	4	4	4		2	2	3	3	4	4	4		1	1	1	1	2	2	2
4	52	F	-	25.96		1.30103	1.1549	0.79588		0.30103	0.221849		0.221849		0	16		23	27		41		112		4	4		4	4		4		2	2		3	4		4		1	1		1	2
5	67	M	-	22.4		1	0.69897	0.60206	0.522879	0.522879	0.522879		0.30103		2	9	15	21	30	31	31		182		2	3	3	4	4		4		1	2	2	3	4		4		1	1	1	1	1		1
6	52	F	+	25.99		1.52288	0.522879	0.30103	0.09691	0.221849	0	0.09691	0		11	20	35	39	42	44	44		94		4	4	4	4	4	4	4		3	3	4	4	4	4	4		1	1	2	2	3	4	4
7	68	F	-	25.87		0.886057	0.60206	0.522879	0.522879	0.60206	0.60206		0.39794		6	18			15		28		106		3						4		4	4	4	4	4	4	4		1	1	1	1	1	1	1
8	75	F	+	23.34		1.52288	0.30103	0.221849	0.221849	0.221849	0.221849	0	0		18	31	43	46	46	45	44		129		4	4	4	4	4	4	4		3	4	4	4	4	4	4		1	1	2	2	2	3	4
9	63	M	+	25.75		0.522879	0.221849	0.221849	0.09691	0	0	0.09691	0		18	32	42	42	45	43	46		199		4	4	4	4	4	4	4		4	4	4	4	4	4	4		2	3	3	4	4	4	4
10	41	M	-	28.09		1	0.60206	0.522879	0.60206	0.39794	0.30103	0.30103	0.30103		24	40	43	39	38	40	39		90		4	4	4		4	4	4		3	3	3		4	4	4		1	1	2		2	2	2
11	50	M	+	27.01		2	0.522879	0.30103	0.30103	0.221849	0.221849		0.221849		1	17	29	38	42		51		139		3	3	4	4	4		4		2	2	3	3	4		4		1	1	1	2	2		3
12	59	M	+	25.71		1.52288	0.30103	0	0	0	0	0	0		5	29	39	39	42	43	45		184		4	4	4	4	4	4	4		3	3	4	4	4	4	4		1	2	2	3	3	4	4
13	55	M	+	28.15		0.522879	0.221849	0.221849	0.221849	0.221849	0.09691		0.09691		1	32			50	50	52		200		3	4			4		4		2	3			4		4		1	1			3		4
14	57	F	+	26.73		1.69897	0.522879	0.30103	0.39794	0.522879	0.522879	0.522879	0.221849		0	46	51	47	38	42	42		109		4	4	4	4	4	4	4		3	4	4	4	4	4	4		1	2	3	3	3	3	3
15	56	F	+	24.05		1.39794	0.39794	0.30103	0.221849	0.221849	0.09691	0	0		24	38		38	42	44	45		126		4	4		4	4	4	4		3	3		4	4	4	4		1	2		2	3	4	4
16	55	M	+	27.75		0.69897	0.39794	0.39794	0.522879	0.60206	0.30103		0.30103		14	16	37	38	41		41		116		4	4	4	4	4		4		3	4	4	4	4		4		1	1	2	2	3		3
17	72	M	+	23.86		0.522879	0.69897	0.39794	0.30103	0.30103	0.30103	0.221849	0.221849		1	19	24	33	41	37	37		116		3	4	4	4	4	4	4		2	3	3	3	4	4	4		1	1	1	1	2	2	3
18	75	M	-	22.95		0.69897	0.221849	0.221849	0.09691	0.221849	0.221849	0.221849	0.221849		1	10	15	22	20	20	21		142		3	3	3	3	3	4	4		1	2	3	3	3	3	3		1	1	1	1	1	1	2
19	46	F	+	27.97		1.30103	0.30103	0	0	-0.0791812	0	0	-0.0791812		9	34		45	43	48	50		121		4	4		4	4	4	4		3	4		4	4	4	4		1	1		2	3	3	4
20	49	M	-	28.06		1	0.79588	0.79588	0.79588	0.79588	0.886057		0.79588		0	1			26	26	26		82		2	4			4		4		1	2			4		4		1	1			1		2
21	78	M	-	24		2	0.522879	0.60206	0.60206	0.60206	0.60206	0.79588	0.60206		1	1	1	1	14	17	18		148		1	2		2	2	3	4		1	2		2	2	3	4		1	1		1	1	2	2
22	51	F	+	26.01		0.39794	0.09691	0.09691	0.09691	0	0	0	0		7	22	29	35	34	33	33		122		3	4	4	4	4	4	4		2	3	4	4	4	4	4		1	1	2	2	3	4	4
23	68	M	+	23.47		3	0.69897	0.522879	0.154902	0.09691	0.09691	0	0		0	30	35	41	46	47	48		106		3	4	4	4	4	4	4		4	3	3	3	4	4	4		1	1	2	2	3	3	4
24	62	M	+	27.1		1.69897	0.60206			0.60206	0.522879	0.60206	0.221849		11	11		40	45		45		93		3			4	4		4		3			4	4		4		2			3	3		4
25	89	M	-	23.15		3	1.39794	1.39794	0.886057	1.04576	0.79588	0.79588	0.79588		1	1	9	17	22	12	16		118		4	2	2	3	4	4	4		1	2	2	3	3	3	3		1	1	1	1	1	1	1
26	52	M	-	28.34		0.522879	0.79588	0.39794	0.79588	0.60206	0.39794		0.221849		8	8		22	26		26		134		3			3	4		4		2			3	3		3		1			1	1		2
27	80	F	-	20.56		1.39794	0.69897	0.60206	0.69897	0.69897	0.30103		0.30103		0	1	1	1	10	15	15		142		4	1		3	4		4		3	1		1	3		3		1	1		1	1		2
28	60	M	-	25.41		1.52288	0.39794	0.39794	0.09691	0.09691	0	0	0		4	7	16	29	32	33	35		122		4	4	4	4	4	4	4		3	3	3	4	4	4	4		1	1	2	2	2	2	3
29	68	F	-	20.24		3	0.69897	0.60206		0.60206	0.60206	0.60206	0.60206		1	6		16	24	26	31		119		3	4		4	4	4	4		1	2		3	4	4	4		1	1		1	1	1	2
Average	61.3448			25.1955		1.29161	0.551675	0.43474	0.364477	0.363353	0.294953	0.242453	0.224456		6.55172	18.5172	26.6316	30.2308	33.7857	34.5	36.2414		130.724		3.37931	3.56	3.76471	3.76	3.88889	3.94444	4		2.41379	2.80769	3.33333	3.38462	3.78571	3.84211	3.86207		1.06897	1.19231	1.66667	1.69231	2.10714	2.52632	2.78571
SD	12.0424			2.26453		0.758608	0.280199	0.283859	0.27094	0.273507	0.251146	0.278578	0.237669		7.83119	13.1601	14.6977	12.7978	10.9387	11.3672	10.6391		30.6977		0.775232	0.820569	0.562296	0.522813	0.423659	0.235702	0		0.945563	0.849434	0.685994	0.752432	0.498675	0.374634	0.350931		0.257881	0.491466	0.685994	0.837579	0.916486	1.1239	1.06657
